# Supplementary material for: Persistent oral health inequality in children—repeated cross-sectional studies in 2010 and 2019
Source: BMC Public Health. 2024 Dec 18;24:3528. doi: 10.1186/s12889-024-20905-y (PMC11658173; doi:10.1186/s12889-024-20905-y)
Supplement: Supplementary file 2 — Supplementary Material 2. [file 12889_2024_20905_MOESM2_ESM.zip]

Archive with 2 entries (2 files):
- Appendix 2a.docx
- Appendix 2b.docx
